# Supplementary material for: Chemical Composition and Anti-Lung Cancer Activities of Melaleuca quinquenervia Leaf Essential Oil: Integrating Gas Chromatography–Mass Spectrometry (GC/MS) Profiling, Network Pharmacology, and Molecular Docking
Source: Pharmaceuticals (Basel). 2025 May 22;18(6):771. doi: 10.3390/ph18060771 (PMC12196179; doi:10.3390/ph18060771)
Supplement: Supplementary file 1 [file pharmaceuticals-18-00771-s001.zip]

Archive with 16 entries (14 files):
- pharmaceuticals-3625015-supplementary/
- pharmaceuticals-3625015-supplementary/Revised_Supplementary_pharmaceuticals/
- pharmaceuticals-3625015-supplementary/Revised_Supplementary_pharmaceuticals/Figure S1.pdf
- pharmaceuticals-3625015-supplementary/Revised_Supplementary_pharmaceuticals/Figure S2-S5.pdf
- pharmaceuticals-3625015-supplementary/Revised_Supplementary_pharmaceuticals/Figure S6.pdf
- pharmaceuticals-3625015-supplementary/Revised_Supplementary_pharmaceuticals/Table S1.xlsx
- pharmaceuticals-3625015-supplementary/Revised_Supplementary_pharmaceuticals/Table S10.xlsx
- pharmaceuticals-3625015-supplementary/Revised_Supplementary_pharmaceuticals/Table S11.docx
- pharmaceuticals-3625015-supplementary/Revised_Supplementary_pharmaceuticals/Table S2.xlsx
- pharmaceuticals-3625015-supplementary/Revised_Supplementary_pharmaceuticals/Table S3.xlsx
- pharmaceuticals-3625015-supplementary/Revised_Supplementary_pharmaceuticals/Table S4.xlsx
- pharmaceuticals-3625015-supplementary/Revised_Supplementary_pharmaceuticals/Table S5.xlsx
- pharmaceuticals-3625015-supplementary/Revised_Supplementary_pharmaceuticals/Table S6.xlsx
- pharmaceuticals-3625015-supplementary/Revised_Supplementary_pharmaceuticals/Table S7.xlsx
- pharmaceuticals-3625015-supplementary/Revised_Supplementary_pharmaceuticals/Table S8.xlsx
- pharmaceuticals-3625015-supplementary/Revised_Supplementary_pharmaceuticals/Table S9.xlsx
