# Supplementary material for: Chemical Composition and Anti-Lung Cancer Activities of Melaleuca quinquenervia Leaf Essential Oil: Integrating Gas Chromatography–Mass Spectrometry (GC/MS) Profiling, Network Pharmacology, and Molecular Docking
Source: Pharmaceuticals (Basel). 2025 May 22;18(6):771. doi: 10.3390/ph18060771 (PMC12196179; doi:10.3390/ph18060771)
Supplement: Supplementary file 1 [file pharmaceuticals-18-00771-s001.zip › pharmaceuticals-3625015-supplementary/Revised_Supplementary_pharmaceuticals/Table S1.xlsx]

## Sheet: swissadme
Molecule	Canonical SMILES	Formula	MW	#Heavy atoms	#Aromatic heavy atoms	Fraction Csp3	#Rotatable bonds	#H-bond acceptors	#H-bond donors	MR	TPSA	iLOGP	XLOGP3	WLOGP	MLOGP	Silicos-IT Log P	Consensus Log P	ESOL Log S	ESOL Solubility (mg/ml)	ESOL Solubility (mol/l)	ESOL Class	Ali Log S	Ali Solubility (mg/ml)	Ali Solubility (mol/l)	Ali Class	Silicos-IT LogSw	Silicos-IT Solubility (mg/ml)	Silicos-IT Solubility (mol/l)	Silicos-IT class	GI absorption	BBB permeant	Pgp substrate	CYP1A2 inhibitor	CYP2C19 inhibitor	CYP2C9 inhibitor	CYP2D6 inhibitor	CYP3A4 inhibitor	log Kp (cm/s)	Lipinski #violations	Ghose #violations	Veber #violations	Egan #violations	Muegge #violations	Bioavailability Score	PAINS #alerts	Brenk #alerts	Leadlikeness #violations	Synthetic Accessibility
Butanoic acid, 2-methyl-, methyl ester	CCC(C(=O)OC)C	C6H12O2	116.16	8	0	0.83	3	2	0	32.24	26.3	2.11	1.52	1.21	1.27	0.91	1.4	-1.32	5.56	0.0479	Very soluble	-1.68	2.42	0.0209	Very soluble	-1.13	8.61	0.0741	Soluble	High	Yes	No	No	No	No	No	No	-5.93	0	2	0	0	1	0.55	0	0	1	1.32
1R-α-Pinene	CC1=CCC2C[C@H]1C2(C)C	C10H16	136.23	10	0	0.8	0	0	0	45.22	0	2.63	4.48	3	4.29	2.79	3.44	-3.51	0.0424	0.000311	Soluble	-4.2	0.00859	6.31e-05	Moderately soluble	-2.23	0.806	0.00592	Soluble	Low	Yes	No	No	No	Yes	No	No	-3.95	1	1	0	0	2	0.55	0	1	2	4.44
1S- α -Pinene	CC1=CCC2C[C@@H]1C2(C)C	C10H16	136.23	10	0	0.8	0	0	0	45.22	0	2.63	4.48	3	4.29	2.79	3.44	-3.51	0.0424	0.000311	Soluble	-4.2	0.00859	6.31e-05	Moderately soluble	-2.23	0.806	0.00592	Soluble	Low	Yes	No	No	No	Yes	No	No	-3.95	1	1	0	0	2	0.55	0	1	2	4.44
m-Cymene	Cc1cccc(c1)C(C)C	C10H14	134.22	10	6	0.4	1	0	0	45.99	0	2.52	4.5	3.12	4.47	3.29	3.58	-3.89	0.0175	0.00013	Soluble	-4.22	0.00807	6.01e-05	Moderately soluble	-3.57	0.0358	0.000267	Soluble	Low	Yes	No	No	No	No	Yes	No	-3.92	1	1	0	0	2	0.55	0	0	2	1
Eucalyptol (1,8-Cineole)	CC12CCC(CC1)C(O2)(C)C	C10H18O	154.25	11	0	1	0	1	0	47.12	9.23	2.58	2.74	2.74	2.45	2.86	2.67	-2.52	0.463	0.003	Soluble	-2.59	0.398	0.00258	Soluble	-2.45	0.545	0.00353	Soluble	High	Yes	No	No	No	No	No	No	-5.3	0	1	0	0	2	0.55	0	0	1	3.65
(+)-3-Carene	CC1=CC[C@@H]2[C@H](C1)C2(C)C	C10H16	136.23	10	0	0.8	0	0	0	45.22	0	2.63	4.38	3	4.29	2.79	3.42	-3.44	0.049	0.00036	Soluble	-4.1	0.0109	8.01e-05	Moderately soluble	-2.23	0.806	0.00592	Soluble	Low	Yes	No	No	No	Yes	No	No	-4.02	1	1	0	0	2	0.55	0	1	2	3.84
γ-Terpinene	CC1=CCC(=CC1)C(C)C	C10H16	136.23	10	0	0.6	1	0	0	47.12	0	2.73	4.5	3.31	3.27	2.95	3.35	-3.45	0.0479	0.000352	Soluble	-4.22	0.00819	6.01e-05	Moderately soluble	-2.23	0.806	0.00592	Soluble	Low	Yes	No	No	No	No	No	No	-3.94	0	1	0	0	2	0.55	0	1	2	3.11
Fenchol	OC1C2(C)CCC(C1(C)C)C2	C10H18O	154.25	11	0	1	0	1	1	46.6	20.23	2.42	3.17	2.19	2.45	2.27	2.5	-2.79	0.248	0.00161	Soluble	-3.27	0.0837	0.000543	Soluble	-1.91	1.92	0.0124	Soluble	High	Yes	No	No	No	No	No	No	-4.99	0	1	0	0	2	0.55	0	0	1	3.43
Isoborneol	O[C@@H]1C[C@@H]2C([C@@]1(C)CC2)(C)C	C10H18O	154.25	11	0	1	0	1	1	46.6	20.23	2.27	2.72	2.19	2.45	2.27	2.38	-2.51	0.477	0.00309	Soluble	-2.8	0.245	0.00159	Soluble	-1.91	1.92	0.0124	Soluble	High	Yes	No	No	No	No	No	No	-5.31	0	1	0	0	2	0.55	0	0	1	3.43
Terpinen-4-ol	CC1=CCC(CC1)(O)C(C)C	C10H18O	154.25	11	0	0.8	1	1	1	48.8	20.23	2.51	3.26	2.5	2.3	2.44	2.6	-2.78	0.254	0.00164	Soluble	-3.36	0.0675	0.000438	Soluble	-1.91	1.92	0.0124	Soluble	High	Yes	No	No	No	No	No	No	-4.93	0	1	0	0	2	0.55	0	1	1	3.28
trans-Verbenol	CC1=C[C@H](O)[C@@H]2C[C@H]1C2(C)C	C10H16O	152.23	11	0	0.8	0	1	1	46.38	20.23	2.26	3.16	1.97	2.3	1.86	2.31	-2.77	0.256	0.00168	Soluble	-3.26	0.0846	0.000556	Soluble	-1.44	5.57	0.0366	Soluble	High	Yes	No	No	No	No	No	No	-4.99	0	1	0	0	2	0.55	0	1	1	4.47
trans-Ocimenol	C=C/C(=C/C(C=C(C)C)O)/C	C10H16O	152.23	11	0	0.4	3	1	1	49.92	20.23	2.56	3.15	2.45	2.49	2.17	2.56	-2.57	0.409	0.00269	Soluble	-3.24	0.0866	0.000569	Soluble	-1.12	11.4	0.0752	Soluble	High	Yes	No	No	No	No	No	No	-4.99	0	1	0	0	2	0.55	0	2	1	3.76
α-Guaiene	CC(=C)[C@@H]1CC[C@@H](C2=C(C1)[C@@H](C)CC2)C	C15H24	204.35	15	0	0.73	1	0	0	69.04	0	3.41	4.58	4.73	4.63	4.14	4.3	-3.93	0.0242	0.000118	Soluble	-4.3	0.0102	4.97e-05	Moderately soluble	-3.55	0.0579	0.000283	Soluble	Low	No	No	No	Yes	Yes	No	No	-4.29	1	0	0	0	1	0.55	0	1	2	4.74
(+)-Ledene	C[C@@H]1CCC2=C(C)CC[C@@H]3[C@H]([C@H]12)C3(C)C	C15H24	204.35	15	0	0.87	0	0	0	67.14	0	3.29	4.03	4.42	5.65	3.91	4.26	-3.65	0.0462	0.000226	Soluble	-3.73	0.0378	0.000185	Soluble	-3.52	0.0619	0.000303	Soluble	Low	No	No	No	Yes	Yes	No	No	-4.69	1	0	0	0	1	0.55	0	1	2	4.45
(-)-Palustrol	CC1CC[C@@]2(C1[C@H]1[C@H](C1(C)C)CCC2C)O	C15H26O	222.37	16	0	1	0	1	1	68.82	20.23	3.1	3.91	3.47	3.81	3	3.46	-3.68	0.0462	0.000208	Soluble	-4.03	0.0206	9.26e-05	Moderately soluble	-2.73	0.41	0.00185	Soluble	High	Yes	No	No	Yes	Yes	No	No	-4.88	0	0	0	0	1	0.55	0	0	2	3.58
Caryophyllene oxide	C=C1CC[C@H]2O[C@@]2(CC[C@@H]2[C@@H]1CC2(C)C)C	C15H24O	220.35	16	0	0.87	0	1	0	68.27	12.53	3.15	3.56	3.94	3.67	4.07	3.68	-3.45	0.0784	0.000356	Soluble	-3.51	0.0683	0.00031	Soluble	-3.51	0.0681	0.000309	Soluble	High	Yes	No	No	Yes	Yes	No	No	-5.12	0	0	0	0	1	0.55	0	2	2	4.35
(-)-Globulol	C[C@@H]1CC[C@@H]2[C@@H]1[C@H]1[C@H](C1(C)C)CC[C@@]2(C)O	C15H26O	222.37	16	0	1	0	1	1	68.82	20.23	3.01	3.74	3.47	3.81	3	3.41	-3.57	0.0592	0.000266	Soluble	-3.86	0.0309	0.000139	Soluble	-2.73	0.41	0.00185	Soluble	High	Yes	No	No	Yes	No	No	No	-5	0	0	0	0	1	0.55	0	0	2	3.58
Viridiflorol	C[C@@H]1CC[C@H]2[C@@H]1[C@H]1[C@H](C1(C)C)CC[C@]2(C)O	C15H26O	222.37	16	0	1	0	1	1	68.82	20.23	3.11	3.74	3.47	3.81	3	3.43	-3.57	0.0592	0.000266	Soluble	-3.86	0.0309	0.000139	Soluble	-2.73	0.41	0.00185	Soluble	High	Yes	No	No	Yes	No	No	No	-5	0	0	0	0	1	0.55	0	0	2	3.58
Ledol	C[C@@H]1CC[C@H]2[C@@H]1[C@H]1[C@H](C1(C)C)CC[C@@]2(C)O	C15H26O	222.37	16	0	1	0	1	1	68.82	20.23	3.1	3.74	3.47	3.81	3	3.42	-3.57	0.0592	0.000266	Soluble	-3.86	0.0309	0.000139	Soluble	-2.73	0.41	0.00185	Soluble	High	Yes	No	No	Yes	No	No	No	-5	0	0	0	0	1	0.55	0	0	2	3.58
