# Supplementary material for: Chemical Composition and Anti-Lung Cancer Activities of Melaleuca quinquenervia Leaf Essential Oil: Integrating Gas Chromatography–Mass Spectrometry (GC/MS) Profiling, Network Pharmacology, and Molecular Docking
Source: Pharmaceuticals (Basel). 2025 May 22;18(6):771. doi: 10.3390/ph18060771 (PMC12196179; doi:10.3390/ph18060771)
Supplement: Supplementary file 1 [file pharmaceuticals-18-00771-s001.zip › pharmaceuticals-3625015-supplementary/Revised_Supplementary_pharmaceuticals/Table S10.xlsx]

## Sheet: KEGG
Comprehensive results of KEGG pathway enrichment analysis.
Category	Term	Count	%	PValue	Genes	List Total	Pop Hits	Pop Total	Fold Enrichment	Bonferroni	Benjamini (adjusted p-value)	FDR	Negative log10 adjusted p-value
KEGG_PATHWAY	hsa04657:IL-17 signaling pathway	7	36.8421	2.16117e-08	GSK3B, HSP90AA1, HSP90AB1, CASP3, MAPK14, PTGS2, MMP9	19	95	8865	34.3795	3.47948e-06	3.47949e-06	2.96081e-06	5.45848
KEGG_PATHWAY	hsa05417:Lipid and atherosclerosis	8	42.1053	1.17224e-07	GSK3B, HSP90AA1, HSP90AB1, CASP3, PPARG, MAPK14, MMP9, ICAM1	19	216	8865	17.2807	1.88729e-05	9.43654e-06	8.02985e-06	5.02519
KEGG_PATHWAY	hsa05418:Fluid shear stress and atherosclerosis	6	31.5789	6.87661e-06	HSP90AA1, HSP90AB1, KDR, MAPK14, MMP9, ICAM1	19	141	8865	19.8544	0.00110653	0.000369045	0.000314032	3.43292
KEGG_PATHWAY	hsa05200:Pathways in cancer	8	42.1053	4.85383e-05	GSK3B, HSP90AA1, HSP90AB1, CASP3, PPARG, PTGS2, ESR1, MMP9	19	533	8865	7.00306	0.0077844	0.00195367	0.00166244	2.70915
KEGG_PATHWAY	hsa04726:Serotonergic synapse	5	26.3158	7.1465e-05	APP, MAOB, MAOA, CASP3, PTGS2	19	115	8865	20.286	0.0114403	0.00219147	0.00186479	2.65927
KEGG_PATHWAY	hsa04668:TNF signaling pathway	5	26.3158	8.16696e-05	CASP3, MAPK14, PTGS2, MMP9, ICAM1	19	119	8865	19.6042	0.0130633	0.00219147	0.00186479	2.65927
KEGG_PATHWAY	hsa04936:Alcoholic liver disease	5	26.3158	0.000171156	GSK3B, CASP3, MAPK14, PPARA, SIRT1	19	144	8865	16.2007	0.0271822	0.00393659	0.00334977	2.40488
KEGG_PATHWAY	hsa04148:Efferocytosis	5	26.3158	0.000238715	CASP3, PPARG, MAPK14, PTGS2, SIRT1	19	157	8865	14.8592	0.0377084	0.00427035	0.00363378	2.36954
KEGG_PATHWAY	hsa04932:Non-alcoholic fatty liver disease	5	26.3158	0.000238715	GSK3B, CASP3, PPARG, MAPK14, PPARA	19	157	8865	14.8592	0.0377084	0.00427035	0.00363378	2.36954
KEGG_PATHWAY	hsa05167:Kaposi sarcoma-associated herpesvirus infection	5	26.3158	0.000556015	GSK3B, CASP3, MAPK14, PTGS2, ICAM1	19	196	8865	11.9025	0.0856514	0.00883754	0.00752015	2.05367
KEGG_PATHWAY	hsa05205:Proteoglycans in cancer	5	26.3158	0.00064667	CASP3, KDR, MAPK14, ESR1, MMP9	19	204	8865	11.4358	0.0989077	0.00883754	0.00752015	2.05367
KEGG_PATHWAY	hsa05415:Diabetic cardiomyopathy	5	26.3158	0.000658699	GSK3B, ACE, MAPK14, PPARA, MMP9	19	205	8865	11.38	0.100652	0.00883754	0.00752015	2.05367
KEGG_PATHWAY	hsa05207:Chemical carcinogenesis - receptor activation	5	26.3158	0.000787928	HSP90AA1, HSP90AB1, CYP3A4, PPARA, ESR1	19	215	8865	10.8507	0.119184	0.00975818	0.00830355	2.01063
KEGG_PATHWAY	hsa05215:Prostate cancer	4	21.0526	0.000947657	GSK3B, HSP90AA1, HSP90AB1, MMP9	19	98	8865	19.044	0.141566	0.0108981	0.0092735	1.96265
KEGG_PATHWAY	hsa04728:Dopaminergic synapse	4	21.0526	0.00223567	GSK3B, MAOB, MAOA, MAPK14	19	132	8865	14.1388	0.302565	0.0239962	0.0204191	1.61986
KEGG_PATHWAY	hsa04915:Estrogen signaling pathway	4	21.0526	0.00259042	HSP90AA1, HSP90AB1, ESR1, MMP9	19	139	8865	13.4267	0.341374	0.0260661	0.0221805	1.58392
