# Supplementary material for: Chemical Composition and Anti-Lung Cancer Activities of Melaleuca quinquenervia Leaf Essential Oil: Integrating Gas Chromatography–Mass Spectrometry (GC/MS) Profiling, Network Pharmacology, and Molecular Docking
Source: Pharmaceuticals (Basel). 2025 May 22;18(6):771. doi: 10.3390/ph18060771 (PMC12196179; doi:10.3390/ph18060771)
Supplement: Supplementary file 1 [file pharmaceuticals-18-00771-s001.zip › pharmaceuticals-3625015-supplementary/Revised_Supplementary_pharmaceuticals/Table S5.xlsx]

## Sheet: PPI
The topological features of the PPI nodes
		Degree	Betweenness	Closeness
1	ESR1	99	8287.89	0.268606
2	CASP3	93	4448.23	0.267007
3	PPARG	88	5617.64	0.265203
4	PTGS2	85	5493.16	0.26431
5	MMP9	82	3298.32	0.259504
6	HSP90AA1	82	3015.11	0.260797
7	GSK3B	71	3013.52	0.260365
8	HSP90AB1	69	1607.86	0.2557
9	SIRT1	68	2215.05	0.257377
10	APP	63	3729.93	0.256327
11	KDR	57	2429.2	0.252209
12	RELA	56	1377.92	0.252615
13	ICAM1	56	1813.33	0.254457
14	CYP3A4	55	2092.78	0.251603
15	ACE	54	2263.67	0.253226
16	NR3C1	54	2162.88	0.2557
17	DRD2	53	2466.86	0.244548
18	MMP2	53	681.585	0.249404
19	PPARA	52	2315.9	0.251603
20	MAOA	51	2097.55	0.250399
21	PARP1	50	1080.09	0.248221
22	GRIN2B	48	1962.59	0.244739
23	MAOB	48	1518.45	0.246661
24	AR	47	1139.6	0.244739
25	SLC6A4	47	1685.61	0.241911
26	HMGCR	46	1687.2	0.245696
27	MAPK14	45	1912.3	0.24783
28	CTSB	44	1537.45	0.240613
29	PTPRC	43	1779.84	0.246082
30	CDK2	42	729.886	0.249404
31	JAK2	42	1306.72	0.24783
32	HTR1A	41	848.24	0.239878
33	ESR2	40	1401.9	0.248811
34	CDC42	40	838.129	0.246855
35	PGR	40	559.012	0.244739
36	OPRM1	40	1394.17	0.242471
37	HTR2A	39	727.318	0.23503
38	CYP19A1	39	1027.04	0.240245
39	FYN	39	2065.92	0.240982
40	CYP1A2	39	858.442	0.243789
41	CASP9	39	550.342	0.245889
42	SLC6A3	38	510.327	0.231734
43	HDAC2	37	653.604	0.242471
44	CDK4	36	288.616	0.242846
45	CDK1	36	377.899	0.239695
46	CHRNA4	36	1190	0.229532
47	MCL1	36	1459.77	0.240982
48	NOS3	35	712.578	0.245504
49	CYP2D6	35	638.81	0.241911
50	CRHR1	34	718.949	0.233284
51	CYP2C19	34	705.361	0.240245
52	CYP2C9	34	709.26	0.243222
53	PTGS1	33	1220.3	0.242846
54	HMOX1	33	191.114	0.246855
55	ABCB1	33	498.755	0.246275
56	RXRA	32	812.819	0.238421
57	HNF4A	32	383.716	0.240798
58	NR1H4	31	810.088	0.241167
59	DNMT1	30	256.446	0.239512
60	TERT	30	238.085	0.239512
61	DRD1	30	354.477	0.232249
62	HTR2C	30	332.242	0.226715
63	CDK5	30	423.337	0.239878
64	DPP4	30	1575.6	0.241724
65	ABCG2	30	629.095	0.240982
66	TRPV1	28	1672.29	0.238783
67	HDAC3	28	398.605	0.233979
68	CCNA1	28	294.457	0.234328
69	RPS6KB1	28	196.225	0.241911
70	PSEN1	28	522.342	0.239329
71	SYK	28	429.736	0.238421
72	PPARD	27	268.127	0.240429
73	MMP3	27	240.025	0.23716
74	GABRA1	27	342.302	0.228863
75	HDAC6	27	192.915	0.234328
76	RARA	27	343.291	0.235913
77	PTPN1	27	891.884	0.239147
78	ACHE	27	1113.84	0.243411
79	CTSD	27	361.948	0.235736
80	HDAC4	26	420.069	0.23503
81	PLAU	26	234.735	0.238965
82	JAK1	26	219.404	0.234854
83	SLC6A2	26	299.152	0.230374
84	CNR1	25	788.118	0.235206
85	FLT1	25	277.96	0.240429
86	HTR3A	25	303.66	0.225575
87	MME	25	497.737	0.234854
88	MMP1	25	147.518	0.234154
89	GRM2	24	504.837	0.22903
90	SREBF2	24	968.933	0.22903
91	GRIA2	24	354.852	0.225737
92	AKR1C3	24	312.504	0.22853
93	ELANE	23	212.254	0.231222
94	MMP7	23	1015.19	0.232938
95	NTRK1	23	566.041	0.242658
96	CYP17A1	23	109.503	0.226715
97	HSD11B1	23	192.771	0.22903
98	CXCR2	23	261.535	0.229868
99	NR3C2	23	284.658	0.240061
100	NOS2	22	168.251	0.239512
101	TLR9	22	271.504	0.233111
102	SIGMAR1	22	411.148	0.234154
103	KCNH2	22	740.993	0.230374
104	GABRB2	21	45.2529	0.217151
105	CSNK2A1	21	129.504	0.237879
106	PIK3CG	21	988.536	0.236802
107	CHEK2	21	78.8606	0.227043
108	PLK1	21	130.402	0.227536
109	HSD17B1	21	66.7152	0.226062
110	G6PD	21	588.434	0.228364
111	ADRA2A	21	240.077	0.226715
112	IDO1	20	356.849	0.23503
113	CDC25A	20	135.013	0.220971
114	ROCK1	20	117.929	0.230882
115	F2	20	480.683	0.232249
116	BCHE	20	477.476	0.238421
117	PLAT	20	71.3489	0.236446
118	ATP4A	20	688.682	0.234854
119	HTR1D	19	61.8175	0.214921
120	DRD4	19	40.3172	0.219888
121	GSK3A	19	194.977	0.229364
122	CTSK	19	206.912	0.232938
123	PRKCE	19	453.941	0.234679
124	CTSL	19	90.1875	0.224767
125	CTSG	19	55.9842	0.221127
126	UGT2B7	19	116.095	0.220042
127	HTR2B	18	303.886	0.220196
128	RXRB	18	98.5839	0.227536
129	RXRG	18	120.81	0.226715
130	GABRA2	18	44.8957	0.216402
131	SIRT2	18	69.173	0.225413
132	DRD3	18	68.4132	0.224928
133	ALOX5	18	293.799	0.230882
134	EPHX2	18	173.126	0.231222
135	BCL2A1	18	181.081	0.23503
136	SRD5A2	18	46.5818	0.223647
137	HSD17B3	18	50.3078	0.223488
138	CYP11B1	18	105.506	0.219121
139	CHRM1	18	253.294	0.223329
140	CHRM2	18	113.479	0.217753
141	ANPEP	18	148.125	0.225251
142	NOS1	18	182.53	0.236624
143	GLI1	18	51.6304	0.231052
144	SHH	18	169.928	0.230543
145	HTR5A	17	42.2756	0.212162
146	MAPK9	17	316.047	0.227701
147	CDC25B	17	112.077	0.224607
148	CACNA1B	17	349.108	0.218663
149	MGLL	17	239.405	0.227043
150	PRKCB	17	265.738	0.232938
151	PRKCG	17	252.329	0.230882
152	FAAH	17	330.905	0.231393
153	CYP11B2	17	101.845	0.220351
154	CTRB1	17	137.703	0.224607
155	HSD11B2	17	134.899	0.222853
156	ALK	17	33.5753	0.230374
157	CXCR3	16	449.177	0.227043
158	GABRG2	16	40.5332	0.21317
159	HSD17B2	16	33.2328	0.222065
160	AKR1B1	16	312.803	0.237339
161	NR1I3	16	177.32	0.228696
162	NR1H3	15	37.6246	0.221439
163	GABBR1	15	98.2954	0.214481
164	CACNA1H	15	346.463	0.216851
165	PRSS1	15	112.96	0.219734
166	SRD5A1	15	11.5584	0.208916
167	STS	15	57.0627	0.225413
168	HTR1E	14	16.2103	0.212306
169	DRD5	14	39.4482	0.211163
170	LIPE	14	152.567	0.220506
171	RAC1	14	114.296	0.229532
172	CA9	14	534.997	0.228198
173	CDK7	14	9.14646	0.223806
174	SLC9A1	14	371.365	0.215068
175	PSEN2	14	79.4423	0.224126
176	PREP	14	383.733	0.220196
177	ITGA2B	14	51.2494	0.226551
178	CES1	14	93.1519	0.218663
179	HTR7	13	44.7384	0.215216
180	SQLE	13	84.5105	0.221127
181	MMP8	13	34.2679	0.217904
182	MMP12	13	10.904	0.219427
183	GABRB3	13	22.4166	0.211448
184	CAPN1	13	97.8308	0.22853
185	ALOX15	13	77.7086	0.223966
186	ADRA2C	13	62.7601	0.223806
187	ADRA2B	13	216.13	0.218815
188	OPRD1	13	165.19	0.223806
189	PLIN1	12	14.131	0.218968
190	THRB	12	123.604	0.221751
191	RARB	12	76.6453	0.228032
192	CYP51A1	12	91.538	0.221283
193	PNOC	12	144.197	0.215216
194	CA2	12	854.301	0.219427
195	SHBG	12	39.4316	0.227536
196	CASR	12	294.908	0.217452
197	CCR1	12	114.56	0.226225
198	PLA2G1B	12	161.401	0.220816
199	HRH3	12	220.956	0.215808
200	THRA	11	34.8982	0.225413
201	LSS	11	66.0995	0.213751
202	GRM4	11	57.1939	0.211876
203	GPBAR1	11	218.998	0.218968
204	PRSS2	11	50.5346	0.217602
205	DYRK1A	11	102.521	0.227043
206	PSENEN	11	60.4878	0.21958
207	NCSTN	11	43.9547	0.216552
208	PLA2G2A	11	28.7286	0.220196
209	CMA1	11	57.2304	0.220816
210	CA4	11	684.373	0.215956
211	TEK	10	9.03247	0.217753
212	HRH1	10	168.532	0.213751
213	RPS6KA3	10	77.3733	0.224126
214	KIF11	10	17.9722	0.209194
215	RIPK2	10	18.5469	0.214627
216	SOAT1	10	109.804	0.219121
217	APH1A	10	10.0566	0.214481
218	FOLH1	10	162.04	0.224446
219	PTGES	10	41.4061	0.223647
220	S1PR2	10	331.822	0.213315
221	CA1	10	546.034	0.206987
222	TNNI3	10	483.191	0.221283
223	NPY5R	9	22.5748	0.213605
224	HDAC8	9	39.2864	0.214921
225	S1PR1	9	262.931	0.213605
226	HCAR2	9	52.998	0.215956
227	TRPM8	9	86.3781	0.214188
228	SCN5A	9	178.461	0.222537
229	MAPKAPK2	9	39.9508	0.215808
230	PTPN2	9	70.5537	0.217301
231	CHRM4	9	36.1968	0.210456
232	PLIN5	8	18.586	0.216402
233	PTPN22	8	38.5217	0.213896
234	RARG	8	11.476	0.211733
235	GALR3	8	42.9472	0.207535
236	CNR2	8	33.4288	0.205229
237	S1PR3	8	356.256	0.218359
238	TAAR1	8	98.5631	0.21317
239	AKR1B10	8	24.7872	0.223488
240	AHR	8	6.79861	0.223647
241	CHRM3	8	20.5112	0.21317
242	PTPN7	8	39.762	0.208085
243	ECE1	8	9.54493	0.217001
244	MIF	8	11.2814	0.227043
245	IRAK4	7	19.2552	0.209473
246	HTR1F	7	0	0.199873
247	NPBWR1	7	57.7337	0.222065
248	MTNR1B	7	54.7048	0.217602
249	PIM1	7	173.297	0.214481
250	POLA1	7	7.31616	0.207809
251	FFAR1	7	43.1549	0.218359
252	PDE4B	7	93.8044	0.219888
253	CA12	7	294.829	0.215956
254	DPP7	7	41.3104	0.207398
255	DUSP3	7	15.9791	0.205767
256	TNNT2	7	247.961	0.214921
257	RORA	6	378.711	0.216105
258	FDPS	6	7.76363	0.20245
259	CTRC	6	10.7654	0.20154
260	KCNA5	6	23.389	0.211306
261	KCNA3	6	67.458	0.205767
262	PDE4D	6	573.651	0.214188
263	GLI2	6	1.05814	0.213315
264	APH1B	6	0	0.206987
265	PNP	6	20.0691	0.218056
266	PTGFR	6	11.0431	0.214481
267	MTNR1A	6	72.558	0.217452
268	ACP1	6	42.4339	0.205902
269	PNMT	6	3.12413	0.215216
270	S1PR4	5	34.8428	0.200767
271	NISCH	5	12.0308	0.212737
272	NR2F2	5	3.29718	0.218056
273	NPC1L1	5	0.157738	0.208361
274	HCRTR1	5	2.61419	0.207398
275	CES2	5	0	0.205497
276	METAP2	5	18.9509	0.218056
277	PTAFR	5	1.22194	0.209194
278	GPR35	5	17.455	0.205095
279	APOBEC3G	5	0.616002	0.212306
280	PTGER2	5	0	0.213315
281	CHRNA7	5	132.591	0.212162
282	ALPL	5	31.0532	0.217151
283	S1PR5	4	0	0.187687
284	HRH4	4	4.91772	0.199492
285	HTR6	4	17.145	0.207809
286	TGM2	4	12.847	0.210597
287	RORC	4	19.716	0.203105
288	P2RX7	4	3.0467	0.207535
289	CCR4	4	0	0.202581
290	CA14	4	0	0.190303
291	CA6	4	633.656	0.19491
292	CA7	4	4.36427	0.187799
293	LTB4R	4	18.029	0.205095
294	MLYCD	3	4.3799	0.211163
295	PIM2	3	622.722	0.195517
296	TRPV3	3	12.1995	0.19491
297	SLC6A9	3	4.47898	0.198107
298	PTPRF	3	0.598956	0.206307
299	DPP8	3	0	0.196742
300	DPP9	3	0	0.196742
301	POLB	3	1.22243	0.200255
302	CA13	3	0	0.184597
303	HRH2	3	8.04104	0.197982
304	TNNC1	2	0	0.18309
305	PDE4A	2	4.06563	0.177201
306	PDE3A	2	69.4415	0.192166
307	DUSP16	2	0	0.200127
308	CHRFAM7A	2	0	0.189385
309	ICMT	2	0	0.215068
310	NR2E3	2	7.28516	0.184272
311	PIM3	1	0	0.163798
312	CTDSP1	1	0	0.186683
313	CLK4	1	0	0.00318471
314	CLK1	1	0	0.00318471
315	CA5B	1	0	0.163371
	Median	16
