# Supplementary material for: Chemical Composition and Anti-Lung Cancer Activities of Melaleuca quinquenervia Leaf Essential Oil: Integrating Gas Chromatography–Mass Spectrometry (GC/MS) Profiling, Network Pharmacology, and Molecular Docking
Source: Pharmaceuticals (Basel). 2025 May 22;18(6):771. doi: 10.3390/ph18060771 (PMC12196179; doi:10.3390/ph18060771)
Supplement: Supplementary file 1 [file pharmaceuticals-18-00771-s001.zip › pharmaceuticals-3625015-supplementary/Revised_Supplementary_pharmaceuticals/Table S6.xlsx]

## Sheet: Filter1_dm_dc
The protein targets obtained through the first filtration step and their topological features
Name	Betweenness	Closeness	Degree
ESR1	8287.89	0.268606	99
CASP3	4448.23	0.267007	93
PPARG	5617.64	0.265203	88
PTGS2	5493.16	0.26431	85
HSP90AA1	3015.11	0.260797	82
MMP9	3298.32	0.259504	82
GSK3B	3013.52	0.260365	71
HSP90AB1	1607.86	0.2557	69
SIRT1	2215.05	0.257377	68
APP	3729.93	0.256327	63
KDR	2429.2	0.252209	57
RELA	1377.92	0.252615	56
ICAM1	1813.33	0.254457	56
CYP3A4	2092.78	0.251603	55
ACE	2263.67	0.253226	54
NR3C1	2162.88	0.2557	54
DRD2	2466.86	0.244548	53
MMP2	681.585	0.249404	53
PPARA	2315.9	0.251603	52
MAOA	2097.54	0.250399	51
PARP1	1080.09	0.248221	50
GRIN2B	1962.59	0.244739	48
MAOB	1518.45	0.246661	48
SLC6A4	1685.61	0.241911	47
AR	1139.6	0.244739	47
HMGCR	1687.2	0.245696	46
MAPK14	1912.3	0.24783	45
CTSB	1537.45	0.240613	44
PTPRC	1779.84	0.246082	43
CDK2	729.886	0.249404	42
JAK2	1306.72	0.24783	42
HTR1A	848.24	0.239878	41
CDC42	838.129	0.246855	40
ESR2	1401.9	0.248811	40
PGR	559.012	0.244739	40
OPRM1	1394.17	0.242471	40
CASP9	550.342	0.245889	39
CYP1A2	858.442	0.243789	39
CYP19A1	1027.04	0.240245	39
HTR2A	727.318	0.23503	39
FYN	2065.92	0.240982	39
SLC6A3	510.327	0.231734	38
HDAC2	653.604	0.242471	37
CDK4	288.616	0.242846	36
CHRNA4	1190	0.229532	36
CDK1	377.899	0.239695	36
MCL1	1459.77	0.240982	36
CYP2D6	638.81	0.241911	35
NOS3	712.578	0.245504	35
CYP2C9	709.26	0.243222	34
CYP2C19	705.361	0.240245	34
CRHR1	718.949	0.233284	34
HMOX1	191.114	0.246855	33
PTGS1	1220.3	0.242846	33
ABCB1	498.755	0.246275	33
HNF4A	383.716	0.240798	32
RXRA	812.819	0.238421	32
Median	1394.17	0.246082	43
