# Supplementary material for: Chemical Composition and Anti-Lung Cancer Activities of Melaleuca quinquenervia Leaf Essential Oil: Integrating Gas Chromatography–Mass Spectrometry (GC/MS) Profiling, Network Pharmacology, and Molecular Docking
Source: Pharmaceuticals (Basel). 2025 May 22;18(6):771. doi: 10.3390/ph18060771 (PMC12196179; doi:10.3390/ph18060771)
Supplement: Supplementary file 1 [file pharmaceuticals-18-00771-s001.zip › pharmaceuticals-3625015-supplementary/Revised_Supplementary_pharmaceuticals/Table S7.xlsx]

## Sheet: BP
Detailed Gene Ontology (GO) enrichment analysis of biological processes.
Category	Term	Count	%	PValue	Genes	List Total	Pop Hits	Pop Total	Fold Enrichment	Bonferroni	Benjamini (adjusted p-value)	FDR	Negative log10 adjusted p-value
GOTERM_BP_DIRECT	GO:0045429~positive regulation of nitric oxide biosynthetic process	5	26.3158	8.23336e-08	APP, HSP90AA1, HSP90AB1, PTGS2, ESR1	19	46	19416	111.076	6.57824e-05	6.57845e-05	6.22442e-05	4.18188
GOTERM_BP_DIRECT	GO:0010629~negative regulation of gene expression	7	36.8421	2.68834e-07	GSK3B, APP, ACE, KDR, PPARG, ESR1, SIRT1	19	314	19416	22.7811	0.000214776	0.000107399	0.000101619	3.969
GOTERM_BP_DIRECT	GO:1902894~negative regulation of miRNA transcription	4	21.0526	2.67398e-06	APP, PPARG, PPARA, ESR1	19	30	19416	136.253	0.00213423	0.00058096	0.000549694	3.23585
GOTERM_BP_DIRECT	GO:0009410~response to xenobiotic stimulus	6	31.5789	2.90844e-06	HSP90AA1, ACE, MAOB, CASP3, PPARG, PTGS2	19	257	19416	23.8575	0.00232115	0.00058096	0.000549694	3.23585
GOTERM_BP_DIRECT	GO:0043065~positive regulation of apoptotic process	6	31.5789	9.40331e-06	APP, ACE, PPARG, PTGS2, SIRT1, MMP9	19	327	19416	18.7504	0.00748513	0.00150265	0.00142178	2.82314
GOTERM_BP_DIRECT	GO:0043525~positive regulation of neuron apoptotic process	4	21.0526	2.95157e-05	GSK3B, APP, CASP3, NR3C1	19	66	19416	61.933	0.0233075	0.00361218	0.00341778	2.44223
GOTERM_BP_DIRECT	GO:0001934~positive regulation of protein phosphorylation	5	26.3158	3.16461e-05	APP, HSP90AA1, KDR, SIRT1, MMP9	19	203	19416	25.1698	0.0249686	0.00361218	0.00341778	2.44223
GOTERM_BP_DIRECT	GO:0032496~response to lipopolysaccharide	4	21.0526	0.000306613	ACE, MAOB, CASP3, PTGS2	19	145	19416	28.1902	0.217312	0.030623	0.0289749	1.51395
GOTERM_BP_DIRECT	GO:0001890~placenta development	3	15.7895	0.000530333	HSP90AB1, PPARG, MAPK14	19	37	19416	82.8563	0.345477	0.0470818	0.044548	1.32715
