# Supplementary material for: Chemical Composition and Anti-Lung Cancer Activities of Melaleuca quinquenervia Leaf Essential Oil: Integrating Gas Chromatography–Mass Spectrometry (GC/MS) Profiling, Network Pharmacology, and Molecular Docking
Source: Pharmaceuticals (Basel). 2025 May 22;18(6):771. doi: 10.3390/ph18060771 (PMC12196179; doi:10.3390/ph18060771)
Supplement: Supplementary file 1 [file pharmaceuticals-18-00771-s001.zip › pharmaceuticals-3625015-supplementary/Revised_Supplementary_pharmaceuticals/Table S8.xlsx]

## Sheet: CC
Detailed Gene Ontology (GO) enrichment analysis of cellular components.
Category	Term	Count	%	PValue	Genes	List Total	Pop Hits	Pop Total	Fold Enrichment	Bonferroni	Benjamini (adjusted p-value)	FDR	Negative log10 adjusted p-value
GOTERM_CC_DIRECT	GO:0005739~mitochondrion	9	47.3684	4.46154e-05	GSK3B, APP, HSP90AA1, HSP90AB1, MAOB, MAOA, MAPK14, NR3C1, SIRT1	19	1711	20666	5.72131	0.0052509	0.00526462	0.00450616	2.27863
GOTERM_CC_DIRECT	GO:1904813~ficolin-1-rich granule lumen	4	21.0526	0.000164954	HSP90AA1, HSP90AB1, MAPK14, MMP9	19	125	20666	34.8059	0.0192779	0.00972574	0.00832457	2.01208
GOTERM_CC_DIRECT	GO:0032991~protein-containing complex	6	31.5789	0.000247265	APP, HSP90AA1, HSP90AB1, NR3C1, PTGS2, ESR1	19	692	20666	9.43079	0.0287592	0.00972574	0.00832457	2.01208
GOTERM_CC_DIRECT	GO:0005737~cytoplasm	13	68.4211	0.000855589	GSK3B, APP, HSP90AA1, ACE, HSP90AB1, CYP3A4, PTGS2, MAPK14, NR3C1, ESR1, SIRT1, CASP3, PPARG	19	5887	20666	2.40188	0.0960694	0.0252399	0.0216036	1.59791
