# Supplementary material for: Chemical Composition and Anti-Lung Cancer Activities of Melaleuca quinquenervia Leaf Essential Oil: Integrating Gas Chromatography–Mass Spectrometry (GC/MS) Profiling, Network Pharmacology, and Molecular Docking
Source: Pharmaceuticals (Basel). 2025 May 22;18(6):771. doi: 10.3390/ph18060771 (PMC12196179; doi:10.3390/ph18060771)
Supplement: Supplementary file 1 [file pharmaceuticals-18-00771-s001.zip › pharmaceuticals-3625015-supplementary/Revised_Supplementary_pharmaceuticals/Table S9.xlsx]

## Sheet: MF
Detailed Gene Ontology (GO) enrichment analysis of molecular functions.
Category	Term	Count	%	PValue	Genes	List Total	Pop Hits	Pop Total	Fold Enrichment	Bonferroni	Benjamini (adjusted p-value)	FDR	Negative log10 adjusted p-value
GOTERM_MF_DIRECT	GO:0019899~enzyme binding	7	36.8421	7.97e-07	APP, PPARG, CYP3A4, MAPK14, PTGS2, ESR1, SIRT1	19	374	19208	18.9215	0.000209	0.000209	0.000195	3.67985
GOTERM_MF_DIRECT	GO:0030235~nitric-oxide synthase regulator activity	3	15.7895	8.28e-06	HSP90AA1, HSP90AB1, ESR1	19	5	19208	606.568	0.00216715	0.000953	0.000887	3.02091
GOTERM_MF_DIRECT	GO:0042802~identical protein binding	10	52.6316	1.09e-05	APP, HSP90AA1, HSP90AB1, MAOB, KDR, PPARG, NR3C1, ESR1, SIRT1, MMP9	19	1777	19208	5.68907	0.00285398	0.000953	0.000887	3.02091
GOTERM_MF_DIRECT	GO:0004879~nuclear receptor activity	4	21.0526	1.66e-05	PPARG, PPARA, NR3C1, ESR1	19	54	19208	74.885	0.00434875	0.00108955	0.00101469	2.96275
GOTERM_MF_DIRECT	GO:0008233~peptidase activity	4	21.0526	9.35e-05	APP, ACE, CASP3, MMP9	19	96	19208	42.1228	0.024198	0.00489888	0.00456231	2.3099
GOTERM_MF_DIRECT	GO:0005496~steroid binding	3	15.7895	0.00038	CYP3A4, NR3C1, ESR1	19	31	19208	97.8336	0.0946685	0.0165725	0.015434	1.78061
GOTERM_MF_DIRECT	GO:0048156~tau protein binding	3	15.7895	0.000732	GSK3B, HSP90AA1, HSP90AB1	19	43	19208	70.5312	0.174599	0.0274022	0.0255196	1.56222
GOTERM_MF_DIRECT	GO:0001223~transcription coactivator binding	3	15.7895	0.000912	PPARG, PPARA, ESR1	19	48	19208	63.1842	0.212628	0.0298682	0.0278162	1.52479
GOTERM_MF_DIRECT	GO:0008270~zinc ion binding	6	31.5789	0.00110855	ACE, PPARG, PPARA, NR3C1, ESR1, MMP9	19	893	19208	6.79248	0.252185	0.032271	0.0300539	1.49119
